# Supplementary material for: Human Mitochondrial Control Region and mtGenome: Design and Forensic Validation of NGS Multiplexes, Sequencing and Analytical Software
Source: Genes (Basel). 2021 Apr 19;12(4):599. doi: 10.3390/genes12040599 (PMC8073089; doi:10.3390/genes12040599)
Supplement: Supplementary file 1 [file genes-12-00599-s001.zip]

Archive with 2 entries (2 files):
- genes-1070304 supp Figs.pdf
- Supp Tables 2020.xlsx
